# Supplementary material for: One-Pot Synthesis of NiSe2 with Layered Structure for Nickel-Zinc Battery
Source: Molecules. 2023 Jan 21;28(3):1098. doi: 10.3390/molecules28031098 (PMC9919136; doi:10.3390/molecules28031098)
Supplement: Supplementary file 1 [file molecules-28-01098-s001.zip]

Archive with 1 entries (1 files):
- molecules-2154640-supplementary.pdf
